# Supplementary material for: Comparative Phenotype and Transcriptome Profiling in Some Grapevine Cultivars in Response to Drought Stress
Source: Plants (Basel). 2026 May 11;15(10):1464. doi: 10.3390/plants15101464 (PMC13210752; doi:10.3390/plants15101464)
Supplement: Supplementary file 1 [file plants-15-01464-s001.zip]

Archive with 3 entries (2 files):
- plants-4266278-supplementary/
- plants-4266278-supplementary/Table S1.pdf
- plants-4266278-supplementary/Table S2.xlsx
