# Supplementary material for: Comparative Phenotype and Transcriptome Profiling in Some Grapevine Cultivars in Response to Drought Stress
Source: Plants (Basel). 2026 May 11;15(10):1464. doi: 10.3390/plants15101464 (PMC13210752; doi:10.3390/plants15101464)
Supplement: Supplementary file 1 [file plants-15-01464-s001.zip › plants-4266278-supplementary/Table S2.xlsx]

## Sheet: Sheet1
Table S2. Stress tolerance indexes for grapevine cultivars
NL	NR1	LR1	NR2	LR2	RF	Carotinoids	Chlorophil	Prolin
Akademik Avidzba	0.178359096313912	0	0	0	0	0.05050786089748	0.211162910512787	0.485053320792055
Aligote	0.089179548156956	0.886858371405536	0.431513262100996	0.202395007589813	0.126983084430068	1.05960547337371	0.520535175438732	0.428559430416202
Bastardo	0.267538644470868	0.725611394786348	0.302650742301807	0.967701130038792	0.407221615586079	0.959119554315433	0.0146064926938367	0.122942945884803
Cabernet Franc	0	0.806234883095942	0.130813075518806	0.0379490639230899	0.0177885786378327	0.984196883851944	0.703944214574179	0.817725161082067
Cabernet Sauvignon	0.089179548156956	1.20935232464391	0.248916078283981	0.0126496879743633	0.00656809057396901	0.883357762969213	0.167073937260788	0.395895338442757
Chardonnay	0	0.564364418167159	0.182345499208032	0	0	0.959119554315433	0.174960750326414	0.497610651350207
Chasselas blanc	0	0.322493953238377	0.0770784115009799	0	0	0.55558646987228	0.0774888567412451	0.309852060207462
Ferkal	0.267538644470868	0.886858371405536	0.841633332438455	0.202395007589813	0.254924015402172	1.05960547337371	0.0405512966850362	0.2213142854951
Garnacha blanca	0.133769322235434	0.604676162321957	0.164727576579237	0.0758981278461798	0.0134098515885201	0.580487198496562	0.0596025962923906	0.266807235447595
Kefesiya Magaracha	0.401307966706302	1.20935232464391	0.689678749765094	0.101197503794906	0.0766277233629718	1.00945081430068	0.0538683332544131	0.266186364416031
Kober 5BB	0.267538644470868	0.644987906476754	0.262758731778034	0	0	1.05960547337371	0.0478187562375464	0.348619316411366
Livia	0	0.241870464928783	0.0906064592338049	0.265643447461629	0.246303396523838	1.05960547337371	0.193868773022044	0.356326635189774
Magarach no. TT2	0.178359096313912	0.241870464928783	0.2866687696314	0.417439703153989	0.611516599480573	0.844440926344968	0.0210487854543395	0.114330093440314
Malbec	0	0.0806234883095942	0.00251684608982791	0	0	0.216098236051693	0.217185383948442	0.362336592475116
Muscat Blanc	0.089179548156956	0.564364418167159	0.736177481274665	0.0442739079102715	0.0415979069684704	0.858280433432702	0.0776391237179652	0.217805458633097
Muscat Crima	0.089179548156956	0.725611394786348	0.122696246879111	0	0	0.807595971622993	0.148010974006494	0.343864568100084
Pinot Blanc	0	0.806234883095942	0.218839767510537	0.126496879743633	0.0287353962611144	0.958942953403204	0.180954999499124	0.414879304451573
Pinot Gris	0.044589774078478	0.725611394786348	0.0660672098579828	0.0126496879743633	0.00478923271018574	0.933512422042235	0.210382003945596	0.40356152675428
Pinot Noir	0	1.3302875571083	0.284655292759537	0.0379490639230899	0.0172412377566687	0.984196883851944	0.29250574440991	0.412288085037865
Podarok Magaracha	0.089179548156956	0.644987906476754	0.514569183065317	0.252993759487266	0.22919899398746	0.857927231608244	0.180678258344413	0.230157733911991
Qoqur	0.044589774078478	0.846546627250739	0.215190340680287	0.170770787653905	0.0566497812004827	0.706756850740262	0.482400556745974	0.479838640985759
Riesling	0	0.0806234883095942	9.43817283685468e-05	0	0	0.198495893327096	0.0982606723303155	0.26477605377814
Rkatsiteli	0	1.3302875571083	0.396403259147897	0.0189745319615449	0.0124520050464829	0.983843682027486	0.105320867080551	0.376910045644686
Ruta	0	0.846546627250739	0.484744556900856	0.328891887333446	0.0836063195978139	0.756734908901055	0.0628872919712652	0.271171111644552
Saperavi	0	0.120935232464391	0.0130875996671052	0	0	0.378632355818871	0.221106701970508	0.351474699565612
Sauvignon	0.401307966706302	0.241870464928783	0.0128359150581224	0	0	0.47982467852606	0.160358223591943	0.570280623635937
Selection Oppenheim 4	0.089179548156956	0.806234883095942	0.799413239281592	0.0948726598077247	0.116309937247368	1.00927421338846	0.15023683464021	0.272952127200103
Syrah	0.178359096313912	0.96748185971513	0.72485167387044	0.227694383538539	0.128077766192396	1.05960547337371	1.02271267400199	1.00591482605354
Veles	0.089179548156956	0.241870464928783	0.176997201267148	0.556586270871985	0.533657359134982	0.933689022954464	0.128516206402647	0.260762648962715
Yaltinskiy bessemyannyy	0	0.322493953238377	0.0278111492925985	0	0	0.504902008062571	0.0950822379424216	0.329167126474697
